# Supplementary material for: Attitudes toward Vaccination against COVID-19 in Poland. A Longitudinal Study Performed before and Two Months after the Commencement of the Population Vaccination Programme in Poland
Source: Vaccines (Basel). 2021 May 13;9(5):503. doi: 10.3390/vaccines9050503 (PMC8152483; doi:10.3390/vaccines9050503)
Supplement: Supplementary file 1 [file vaccines-09-00503-s001.zip]

Archive with 1 entries (1 files):
- vaccines-1218148-supplementary.pdf
